# Supplementary material for: Enhanced echocardiographic assessment of intracardiac flow in congenital heart disease
Source: PLoS One. 2024 Mar 18;19(3):e0300709. doi: 10.1371/journal.pone.0300709 (PMC10947680; doi:10.1371/journal.pone.0300709)
Supplement: S1 File — A file containing all measurements used to generate results presented in this study. (XLSX) [file pone.0300709.s001.xlsx]

## Sheet: Sheet1
ID	Vmag CC	dP CC	VS CC	KET CC	VEL CC	Vmag L2 norm	dP L2 norm	VS L2 norm	KET L2 norm	VEL L2 norm	DoVeR VS max	DoVeR VS ave	DoVeR KET max	DoVeR KET ave	DoVeR VEL max	DoVeR VEL ave	DoVeR suct dP	DoVeR rcvr dP	4DF VS max	4DF VS ave	4DF KET max	4DF KET ave	4DF VEL max	4DF VEL ave	4DF suct dP	4DF rcvr dP
CTRL01	0.947176	0.982284	0.816623	0.933468	0.874855	0.0273278	0.0122443	0.124243	0.147111	0.0670286	12.8101	5.99938	9.80488	2.47804	3.51576	1.22213	0.228385	-0.476893	20.5193	10.607	21.318	6.20415	4.51606	1.86154	0.34673	-0.483598
CTRL02	0.893061	0.962387	0.914524	0.918519	0.895197	0.0621553	0.125282	0.0478344	0.041616	0.111595	26.2491	15.0514	21.9742	10.8449	6.61302	2.94846	0.389015	-0.948253	26.3741	16.6316	28.8938	13.4571	5.85292	3.89444	0.306779	-0.371612
CTRL03	0.748587	0.44305	0.871446	0.796166	0.760971	0.217881	0.280077	0.211484	0.344565	0.236323	6.3148	3.14051	4.10437	1.60001	2.12513	0.981437	0.246392	-0.202641	20.1481	11.0945	21.7109	7.92689	5.37303	2.07246	0.0771947	-0.638397
CTRL04	0.0982045	0.66219	0.0753063	0.295555	0.167408	0.457386	0.169494	0.46726	0.368111	0.448825	8.30496	4.18273	4.61144	1.42999	2.74625	1.14546	0.184077	-0.315823	10.441	7.99041	4.66855	2.89757	2.26796	1.73033	0.166262	-0.147192
CTRL05	0.794805	0.920422	0.925935	0.983142	0.383525	0.179027	0.04252	0.0699771	0.0235101	0.41172	31.3098	20.4611	25.2355	12.3608	12.3958	6.79948	0.387313	-0.511861	63.1403	47.4152	43.2823	26.0783	68.6538	52.2185	0.152821	-0.63874
CTRL06	0.949523	0.968833	0.96867	0.946406	0.972246	0.0757376	0.0309144	0.223628	0.298029	0.12943	5.80971	2.1255	5.75338	1.24801	2.6519	0.62638	0.415135	-0.72826	25.0753	12.8256	29.359	9.03339	6.14181	2.55848	0.280344	-0.574182
CTRL07	0.724863	0.880824	0.722976	0.888382	0.904673	0.19626	0.163186	0.141324	0.0614214	0.0489369	29.9372	14.8128	30.6278	10.7714	9.16232	3.96056	0.20636	-0.844827	28.3865	17.4964	32.7704	14.8391	8.47305	4.27151	0.0800804	-0.389038
RTOF01	0.804205	0.963124	0.809795	0.959224	0.890717	0.128432	0.0184395	0.128401	0.0394363	0.137701	12.9561	7.87906	17.9345	6.92854	2.49912	1.14417	0.946076	-0.71202	20.4758	15.7919	23.7431	12.4343	5.82196	3.79278	0.661216	-0.510704
RTOF02	0.912121	0.66885	0.95068	0.87623	0.940578	0.0473058	0.200725	0.0247199	0.106537	0.181442	21.3953	12.125	12.8812	5.4001	9.34113	3.58245	0.139028	-0.397653	23.4294	13.781	22.4899	8.22286	4.64952	2.35452	0.327403	-0.735885
RTOF03	0.662553	0.901964	0.907343	0.958842	0.925655	0.24012	0.0524858	0.103715	0.022823	0.10484	29.9243	13.9334	24.8085	6.96825	2.5012	1.13871	0.517041	-0.581253	24.7952	13.8185	26.0419	9.83381	5.87132	3.59137	0.517245	-0.730693
RTOF04	0.782713	0.495553	0.631878	0.743519	0.604508	0.114591	0.335906	0.202278	0.186873	0.237388	24.7361	17.0122	23.388	10.0343	4.14884	2.11367	0.3279	-0.243448	26.8627	17.6125	17.6447	6.61341	12.1226	6.76346	0.14269	-0.242528
RTOF05	0.748108	0.712768	0.7841	0.596883	0.801442	0.129501	0.153782	0.108002	0.201566	0.126728	7.27598	3.64004	8.10352	2.82834	1.17894	0.480266	0.414805	-0.442551	15.5147	10.8266	13.4889	7.25089	2.95315	2.10116	0.450928	-0.819744
RTOF06	0.977778	0.971255	0.976612	0.903407	0.899549	0.0112264	0.0567609	0.0293331	0.0491808	0.0516491	44.6096	25.3582	31.2793	11.4314	7.19833	3.32678	0.289419	-0.388728	30.5175	16.8906	32.7185	10.236	8.50923	3.59702	0.240271	-0.201005
RTOF07	0.432398	0.882572	0.911309	0.758857	0.872046	0.296308	0.0609991	0.0491064	0.130504	0.0811689	9.53846	6.43745	8.31378	2.7676	1.47631	0.743607	0.449581	-0.463313	14.2927	10.4115	13.4373	6.56317	2.52919	1.84275	0.404275	-0.430704
RTOF08	0.79001	0.90523	0.625612	0.916635	0.90064	0.222776	0.0485389	0.214026	0.170205	0.0601627	22.3098	15.427	26.808	8.81865	4.87538	1.85028	0.698933	-0.896446	31.4228	18.1507	64.8719	20.0673	7.22633	4.1134	0.729539	-0.922212
RTOF09	0.866865	0.833643	0.856846	0.93766	0.957496	0.134227	0.201917	0.0730421	0.0602538	0.127188	33.1471	16.2042	40.3744	9.26764	4.92669	1.74619	1.10181	-0.899799	37.2642	19.7438	54.4998	16.4577	11.8682	5.10376	0.48572	-0.397379
RTOF10	0.569508	0.87552	0.760312	0.751994	0.718132	0.262965	0.127505	0.184402	0.151063	0.297402	23.0079	9.69844	18.2099	4.56721	0.714075	0.24714	0.735682	-0.586638	18.2449	13.8452	15.1592	8.66732	2.89877	2.05796	0.316871	-0.389053
RVD01	0.945184	0.89713	0.978476	0.981365	0.968784	0.12047	0.0792636	0.0425755	0.341178	0.226007	19.5327	7.88239	19.2674	4.47688	3.45077	0.903171	0.329956	-0.673908	34.2602	16.9852	124.189	30.489	12.391	3.85773	0.452472	-1.17147
RVD02	0.916509	0.823749	0.775053	0.833073	0.835104	0.0691854	0.156608	0.11488	0.177139	0.131108	26.9666	14.8535	38.8023	12.1814	8.16977	3.41037	1.02565	-0.402898	39.2549	30.6949	80.7317	44.2226	17.1114	11.8463	0.360535	-0.743888
RVD03	0.959569	0.870627	0.932818	0.964406	0.889034	0.154871	0.084128	0.0567283	0.0178421	0.0623865	27.7997	17.8782	42.3174	19.3258	7.71003	4.38703	0.330422	-1.25321	29.3001	19.5873	50.0828	21.3019	11.4649	5.35254	0.622495	-0.886756
